# Supplementary material for: Changes in α-Dicarbonyl Compound Contents during Storage of Various Fruits and Juices
Source: Foods. 2024 May 13;13(10):1509. doi: 10.3390/foods13101509 (PMC11119979; doi:10.3390/foods13101509)
Supplement: Supplementary file 1 [file foods-13-01509-s001.zip]

Archive with 1 entries (1 files):
- foods-2981078-supplementary.pdf
